# Supplementary material for: Procalcitonin for the diagnosis of postoperative bacterial infection after adult cardiac surgery: a systematic review and meta-analysis
Source: Crit Care. 2024 Feb 7;28:44. doi: 10.1186/s13054-024-04824-3 (PMC10848477; doi:10.1186/s13054-024-04824-3)
Supplement: Supplementary file 4 — Additional file 4: Results Linear Mixed-Effects Models with interaction terms of Threshold × Group × POD. [file 13054_2024_4824_MOESM4_ESM.xlsx]

## Sheet: Foglio1
Results of Linear Mixed-Effects Models with interaction terms of Threshold × Group × POD
Predictors	Estimates	95%CI	p-value
(Intercept)	0.75	-0.29 – 1.79	0.153
Threshold	-0.05	-0.67 – 0.57	0.876
Group	-2.36	-3.43 – -1.30	<0.001
POD	0.02	-0.31 – 0.36	0.892
Threshold × Group	0.66	-0.09 – 1.42	0.083
Threshold × POD	0.09	-0.14 – 0.32	0.437
Group × POD	0.19	-0.10 – 0.47	0.196
(Threshold × Group) × POD	-0.24	-0.48 – 0.00	0.053
Random Effects
σ2	0.15
τ00 study_id	0.83
τ11 study_id.Threshold	0.22
ρ01 study_id	-1.00
ICC	0.77
N study_id	23
Observations	50
Marginal R2 / Conditional R2	0.573 / 0.901
