# Supplementary material for: Procalcitonin for the diagnosis of postoperative bacterial infection after adult cardiac surgery: a systematic review and meta-analysis
Source: Crit Care. 2024 Feb 7;28:44. doi: 10.1186/s13054-024-04824-3 (PMC10848477; doi:10.1186/s13054-024-04824-3)
Supplement: Supplementary file 5 — Additional file 5: Results Linear Mixed-Effects Models with interaction terms of Threshold × Group × POD (as factor). [file 13054_2024_4824_MOESM5_ESM.xlsx]

## Sheet: Foglio1
Results of Linear Mixed-Effects Models with interaction terms of Threshold × Group × POD (as factor)
Predictors	Estimates	95%CI	p value
(Intercept)	-0.00	-3.19 – 3.18	0.998
Threshold	0.36	-1.17 – 1.88	0.633
Group [1]	0.10	-3.07 – 3.26	0.949
POD [1]	0.75	-2.61 – 4.11	0.649
POD [2]	0.77	-2.85 – 4.39	0.664
POD [3]	1.24	-2.29 – 4.76	0.476
POD [4]	0.29	-3.61 – 4.19	0.880
POD [5]	1.01	-1.40 – 3.43	0.395
Threshold × Group [1]	-0.98	-2.04 – 0.09	0.070
Threshold × POD [1]	-0.22	-1.86 – 1.41	0.781
Threshold × POD [2]	-0.31	-2.08 – 1.46	0.723
Threshold × POD [3]	-0.32	-2.05 – 1.41	0.708
Threshold × POD [4]	0.46	-2.53 – 3.44	0.755
Group [1] × POD [1]	-2.16	-5.50 – 1.17	0.193
Group [1] × POD [2]	-2.53	-6.03 – 0.97	0.149
Group [1] × POD [3]	-2.19	-5.62 – 1.24	0.201
Group [1] × POD [4]	-1.16	-4.52 – 2.20	0.482
Group [1] × POD [5]	-1.88	-5.24 – 1.48	0.260
(Threshold × Group [1]) ×	1.22	-0.08 – 2.53	0.065
POD [1]
(Threshold × Group [1]) ×	1.82	0.32 – 3.31	0.019
POD [2]
(Threshold × Group [1]) ×	1.12	-0.34 – 2.57	0.126
POD [3]
(Threshold × Group [1]) ×	0.28	-2.13 – 2.70	0.811
POD [4]
Random Effects
σ2	0.17
τ00 study_id	1.27
τ11 study_id.Threshold	0.31
ρ01 study_id	-1.00
N study_id	23
Observations	50
Marginal R2 / Conditional R2	0.864 / NA
